# Supplementary material for: Correlating the Macrostructural Variations of an Ion Gel with Its Carbon Dioxide Sorption Capacity
Source: Membranes (Basel). 2022 Nov 1;12(11):1087. doi: 10.3390/membranes12111087 (PMC9694987; doi:10.3390/membranes12111087)
Supplement: Supplementary file 1 [file membranes-12-01087-s001.zip]

Archive with 1 entries (1 files):
- membranes-1966665-supplementary.pdf
